# Supplementary material for: NO Activates the Triterpenoid Biosynthetic Pathway in Inonotus obliquus Through Multilevel Signaling Regulation to Enhance Its Production
Source: Int J Mol Sci. 2025 May 9;26(10):4561. doi: 10.3390/ijms26104561 (PMC12110904; doi:10.3390/ijms26104561)
Supplement: Supplementary file 1 [file ijms-26-04561-s001.zip]

Archive with 1 entries (1 files):
- ijms-3574184-supplementary.pdf
